# Supplementary material for: Use of GC–MS based metabolic fingerprinting for fast exploration of fungicide modes of action
Source: BMC Microbiol. 2019 Jun 24;19:141. doi: 10.1186/s12866-019-1508-5 (PMC6591849; doi:10.1186/s12866-019-1508-5)
Supplement: Supplementary file 1 — The quantitative data for the HCA. (XLSX 61 kb) [file 12866_2019_1508_MOESM1_ESM.xlsx]

## Sheet: Mean
Metabolite no. Fungicides	13	37	40	49	70	77	97	141	187	212	237	238	240	241	242	243	244	247	251	252	253	255	260	261	262	263	264	265	266	267	268	269	271	272	273	274	276	277	278	281	284	285	287	288	289	290	292	293	294
Carbendazim	3.62596e+06	841365	12191394	3558019	2.77786e+07	69160285	1.96705e+06	836048245	0	2.62585e+06	4.50545e+07	9.86378e+07	0	4.27074e+07	7.35455e+07	1.49259e+06	0	0	118705811	0	2.99054e+07	2.06176e+06	1.18562e+08	1.41863e+08	4.50599e+07	4.12227e+07	3.80262e+06	37560902	3.07003e+07	30864697	789031202	1.29553e+08	0	3364569	2.64237e+07	0	1.05026e+07	20825545	8.15691e+06	3.33641e+06	0	0	1.5989e+07	15605713	3.42155e+07	2.02779e+07	0	0	8.16032e+06
Thiophanatemethyl	0	0	0	3956260	33231231	163929136	5.30074e+06	7.04272e+08	0	3797723	3.40781e+07	54222218	0	2.44549e+07	1.93449e+08	9.7891e+06	0	0	5.70909e+07	0	69369648	0	5.70939e+07	1.2081e+08	3.40651e+07	0	2.75962e+06	11845397	2.74088e+07	2.0115e+07	668660167	2.92909e+07	0	6.94637e+06	2.25489e+06	0	7.54369e+06	1.86064e+07	0	2640852	0	0	0	0	4.99344e+07	20066872	0	1.08737e+06	3.20522e+06
Boscalid	0	4.51957e+06	0	5145340	1.89331e+07	244381617	1.16256e+07	108774283	1.83008e+06	2.3027e+06	3.50576e+07	6.65071e+07	0	4.62017e+07	1.55821e+08	0	9.35395e+06	0	8.02021e+07	1404270	6.48414e+07	838703	8.01879e+07	1.24229e+08	3.5039e+07	0	3238662	1.2398e+07	3.97127e+07	3.33531e+07	7.01725e+06	40783298	1.08028e+06	6233541	5.52239e+06	0	7.09621e+06	21157385	0	2737670	0	5.87721e+07	0	0	1.05578e+08	3.33641e+07	3.95484e+06	0	3.83748e+06
Fluazinam	0	6.01738e+06	0	5.23379e+06	8.01977e+07	3.83833e+08	15759623	850921297	0	8.6585e+06	3.46347e+07	42412238	0	9.72796e+07	2.09016e+08	9143264	9.17051e+06	0	8.6467e+07	0	1.32424e+08	0	8.64293e+07	1.18915e+08	3.46405e+07	0	3891098	16402937	6.69379e+07	4.27686e+07	1.12821e+07	4.67315e+07	3.44059e+06	5.38602e+06	6.45203e+06	0	6.98718e+06	3.73667e+07	0	2.62792e+06	0	0	2533958	2.55582e+06	1.60246e+08	4.27777e+07	3.36907e+06	898459	6.30177e+06
Kresoxim-methyl	4.105e+06	7.39274e+06	9.20324e+06	1.01664e+07	6.91373e+07	105639060	1.93805e+07	2.78712e+08	0	6.33005e+06	7.96902e+07	1.04042e+08	0	20230708	4.02393e+07	0	0	0	4.4102e+07	0	1.89506e+07	3.58183e+06	4.46971e+07	122810562	7.9694e+07	5.26159e+07	4.84775e+06	7841139	11439779	1.14391e+07	2.16604e+08	2.57748e+07	0	2445771	3481941	5.47926e+06	2.26929e+07	1.80827e+07	6.85128e+06	5519668	0	0	0	0	196825858	7384428	1.20255e+06	0	0
Cyprodinil	0	889854	0	0	8.96494e+06	8.62191e+07	3838796	2.62426e+08	0	6.40535e+06	3.37568e+07	62332560	0	10181661	9.68302e+06	1.89603e+06	0	0	7.80799e+07	0	1.7408e+07	0	78119860	1.13979e+08	3.37422e+07	0	2.69072e+06	0	14234767	1.43695e+07	4.7509e+08	3.86247e+07	0	3.14003e+06	3.04016e+07	0	7.09629e+06	11237054	0	2674024	0	0	0	0	3.32042e+07	1.43666e+07	0	0	0
Pyrimethanil	0	0	0	0	1.47974e+07	1.12053e+08	5.80713e+06	1.32007e+08	0	7.50926e+06	3.46589e+07	6.73847e+07	0	1.90749e+07	4.46018e+07	0	0	0	8.25546e+07	0	2.65659e+07	895250	8.26717e+07	1.20651e+08	3.46535e+07	0	2.76049e+06	0	2.27824e+07	2.33533e+07	5.99936e+08	39863299	0	3.56153e+06	2.37303e+06	0	7.54766e+06	17739599	0	2603399	0	0	0	0	53654584	2.33326e+07	0	0	0
Procymidone	2.98475e+06	3.37144e+06	1.46242e+07	3.56495e+06	41098459	1.04048e+08	6.838e+06	40899322	0	4003861	4.51617e+07	9.0027e+07	0	2.94143e+07	63192937	0	0	0	8.57573e+07	0	6.30285e+07	3.26087e+06	8.67191e+07	142620456	4.51548e+07	4.21765e+07	4.07116e+06	23069457	5.0544e+07	50625888	9.01091e+08	41625761	733487	6.18519e+06	5.646e+06	0	1.05829e+07	1.61595e+07	8181781	3420020	0	0	9782094	8665148	7.86652e+07	3.28465e+07	0	0	8.19412e+06
Fludioxonil	4396188	3.75536e+06	14676072	3.86077e+06	25868151	93983565	1.01758e+07	5.88852e+07	0	3441459	45823610	9.00268e+07	3.92649e+06	2.94292e+07	7.22885e+07	0	0	13009089	1.52461e+08	0	33127825	3.53518e+06	1.5225e+08	143858157	4.58042e+07	4.23644e+07	3532262	10043039	3.37259e+07	39200502	830221764	4.00846e+08	0	3.28039e+06	2813209	0	1.08068e+07	1.37368e+07	6.66631e+06	3.49199e+06	3.80333e+06	0	0	0	9.72001e+07	25431454	0	0	5.80283e+06
Fenhexamid	0	2.93389e+06	0	3.38718e+06	3.57708e+07	185449770	8800147	450974010	0	3.17329e+06	2.92744e+07	46110274	0	3.30158e+07	1.0972e+08	6869297	0	0	5.63372e+07	0	6.72732e+07	0	5.6357e+07	1.05445e+08	2.92855e+07	0	2424476	4423331	3.10625e+07	20530057	648362814	3.1109e+07	3.8196e+06	5736835	3142332	0	6.27204e+06	2.28665e+07	1.79981e+06	763185	0	0	0	0	94439135	20537818	0	0	0
Imazalil	0	1.90868e+06	0	0	3.72615e+07	1.81328e+08	8.52461e+06	3.01342e+08	0	2.25162e+07	30422125	4.56943e+07	0	2.65234e+07	1.65513e+08	3709866	0	0	5.2361e+07	0	5.18299e+07	0	5.23688e+07	1.04819e+08	30436823	0	2.53369e+06	9.37978e+06	4.37372e+07	28070101	6.26083e+08	27052013	0	4963817	2.686e+06	0	6.98683e+06	13435648	0	2338746	0	0	0	0	86345607	28076519	0	0	0
Chlorothalonil	0	3.19849e+06	0	4075098	112740168	3.10658e+08	9.35194e+06	1.21337e+08	0	8.71368e+06	35997430	6.0924e+07	0	101467052	2.72963e+08	4763940	1.06582e+07	0	8.9762e+07	0	8.44837e+07	0	89785442	121763245	3.59714e+07	0	4373544	2.19808e+07	6.6841e+07	50686182	10929667	5.07144e+07	0	8.7045e+06	4.11952e+06	865707	3089069	3.6824e+07	0	2776243	0	0	9347660	9.55133e+06	8.57365e+07	4.08031e+07	3.81894e+06	0	6.71039e+06
Thiram	0	2.78747e+06	847324	0	21816736	1.19353e+08	7.66167e+06	6.49488e+07	814303	8.89549e+06	4.07151e+07	29869327	0	1.67038e+07	1.64405e+07	0	0	0	3.48306e+07	815340	37191769	0	34819173	7.35714e+07	43164370	5.72368e+06	3.97273e+06	0	3.59047e+07	2.7431e+07	686659049	1.85822e+07	0	2541867	4.72812e+06	0	5.67033e+06	1.08093e+07	1.75314e+06	1589590	0	7.25332e+06	0	0	7.54635e+07	39778019	0	0	0
SYP-14288	0	0	0	872193	45787824	1.59679e+08	6647128	6.32423e+08	0	3.54553e+06	3.46224e+07	56778758	0	44841241	1.62873e+08	5.10498e+06	6.48926e+06	0	80104069	0	3.47873e+07	880780	80102213	118155496	3.46083e+07	0	3.35572e+06	11991905	5.14102e+07	3.24925e+07	2.89295e+07	38872040	0	3.73281e+06	22476474	0	7.2675e+06	19927365	0	2723933	0	0	0	0	62160447	32478520	0	0	0
[truncated: 130 more columns]

## Sheet: SD
Metabolite no. Fungicides	13	37	40	49	70	77	97	141	187	212	237	238	240	241	242	243	244	247	251	252	253	255	260	261	262	263	264	265	266	267	268	269	271	272	273	274	276	277	278	281	284	285	287	288	289	290	292	293	294
Carbendazim	369647	1.45729e+06	3.38158e+06	3.12729e+06	2.90893e+06	2.45781e+07	3.40703e+06	3.48571e+07	0	467564	356991	2.1264e+07	0	1.09893e+07	6.37016e+07	2.58525e+06	0	0	7.86301e+06	0	6.30843e+06	1.78558e+06	7.91375e+06	3.56484e+06	338106	1.44761e+06	168920	2.57133e+07	1.20326e+06	1.45882e+06	2.4975e+07	2.20525e+07	0	514655	2.08629e+07	0	143868	8.91065e+06	1.7011e+06	120078	0	0	1.14719e+07	1.0916e+07	2.97549e+07	750873	0	0	7.09337e+06
Thiophanatemethyl	0	0	0	394123	2.25629e+06	2.76639e+07	588852	7.75418e+07	0	1.48418e+06	661992	5.98945e+06	0	4.35232e+06	4.31369e+07	910739	0	0	4.95516e+06	0	7.10577e+06	0	4.98449e+06	2.10661e+06	622265	0	194960	2.3039e+06	9.15593e+06	1.95243e+06	3.89798e+07	2.15683e+06	0	783912	236749	0	215511	3.09577e+06	0	72167.3	0	0	0	0	5.80399e+06	1.93713e+06	0	1.88337e+06	315224
Boscalid	0	682319	0	908336	1.06816e+06	2.62244e+07	1.64285e+06	1.73819e+07	572653	52930.9	469250	2.23026e+07	0	1.65159e+07	2.64947e+07	0	1.20599e+06	0	5.41861e+06	1.24872e+06	1.20987e+07	1.45268e+06	5.41632e+06	5.43538e+06	471735	0	177290	1.11958e+06	1.75502e+07	3.92872e+06	474976	2.28244e+06	1.87111e+06	888662	719605	0	137937	4.45692e+06	0	81648.3	0	7.03276e+06	0	0	1.63619e+07	3.93163e+06	583011	0	560647
Fluazinam	0	931701	0	520427	8.41467e+06	2.91114e+07	5.47616e+06	4.60524e+07	0	2.96074e+06	428994	4.07147e+06	0	5.85475e+06	2.5748e+07	1.08566e+06	1.16677e+06	0	3.43095e+06	0	2.32215e+07	0	3.32332e+06	4.34314e+06	425340	0	142753	2.42917e+06	9.65739e+06	6.07637e+06	1.66967e+06	2.26908e+06	630575	745436	786013	0	131189	3.91583e+06	0	49069.2	0	0	3.47518e+06	3.51702e+06	5.78625e+07	6.07934e+06	301241	1.23043e+06	1.22399e+06
Kresoxim-methyl	1.25567e+06	2.19084e+06	1.21815e+06	3.0553e+06	1.0203e+07	6.30899e+06	1.11631e+06	8.43772e+07	0	6.82992e+06	1.96099e+06	4.23488e+06	0	9.77939e+06	1.38638e+07	0	0	0	2.03747e+06	0	3.45709e+06	219346	2.79686e+06	6.45503e+06	1.95241e+06	4.39726e+07	79587.3	6.86676e+06	1.46592e+06	1.44602e+06	1.28637e+07	3.81344e+06	0	376817	973860	795249	1.03314e+06	2.18286e+06	795830	76408.7	0	0	0	0	1.9535e+07	1.29352e+06	2.08288e+06	0	0
Cyprodinil	0	1.54127e+06	0	0	549695	1.13501e+07	318116	1.05685e+07	0	711409	338128	1.65745e+07	0	2.4791e+06	4.14303e+06	1.64217e+06	0	0	7.50732e+06	0	1.79271e+06	0	7.5385e+06	3.83624e+06	347139	0	249418	0	1.78556e+06	1.87341e+06	4.46716e+07	3.8839e+06	0	320909	848122	0	140830	1.76713e+06	0	50286.2	0	0	0	0	3.82075e+06	1.86963e+06	0	0	0
Pyrimethanil	0	0	0	0	1.89379e+06	2.8251e+07	1.63159e+06	5.06545e+07	0	3.94452e+06	1.5736e+06	1.49668e+07	0	3.56012e+06	1.86835e+07	0	0	0	6.18892e+06	0	7.34093e+06	1.55062e+06	6.13895e+06	2.72629e+06	1.55996e+06	0	284991	0	3.52929e+06	3.72009e+06	3.73576e+07	714206	0	571380	321590	0	379929	3.85879e+06	0	151267	0	0	0	0	1.62393e+07	3.72194e+06	0	0	0
Procymidone	156928	1.08144e+06	2.952e+06	660362	6.25103e+06	6.97294e+06	6.17526e+06	9.65289e+06	0	1.85493e+06	1.25267e+06	1.05505e+07	0	3.38001e+06	1.81303e+07	0	0	0	2.02386e+07	0	1.75618e+07	72593.7	1.82991e+07	7.11898e+06	1.23798e+06	2.06676e+06	1.17648e+06	3.91302e+06	1.58915e+07	1.5853e+07	1.18424e+08	5.93191e+06	1.27044e+06	1.92634e+06	128777	0	775304	4.04325e+06	1.90748e+06	63510.1	0	0	1.94701e+06	1.34617e+06	2.93686e+07	1.04551e+07	0	0	3.21463e+06
Fludioxonil	646203	1.05122e+06	189042	1.3538e+06	7.90748e+06	1.85836e+07	2.72131e+06	5.86598e+06	0	614358	94116.6	1.28084e+07	1.05346e+06	1.13474e+07	1.70623e+07	0	0	4.73869e+06	1.59436e+07	0	4.36587e+06	74138.8	1.60357e+07	6.62899e+06	57235.6	637973	135577	872810	7.01391e+06	4.3951e+06	5.86669e+07	7.94953e+07	0	1.04512e+06	418347	0	363377	2.262e+06	122827	20090.1	895273	0	0	0	2.86693e+07	3.11632e+06	0	0	5.28819e+06
Fenhexamid	0	286005	0	517032	4.627e+06	3.24616e+07	1.64571e+06	9.22799e+07	0	1.18278e+06	308274	872779	0	1.60168e+06	1.05078e+07	263256	0	0	5.49036e+06	0	2.452e+06	0	5.46218e+06	1.64741e+06	304006	0	90536.5	3.83353e+06	9.84185e+06	6.48619e+06	5.20673e+07	2.67095e+06	706221	481262	441563	0	151447	1.09018e+07	1.55895e+06	1.32188e+06	0	0	0	0	1.96372e+07	6.47867e+06	0	0	0
Imazalil	0	1.65806e+06	0	0	1.43596e+06	1.34349e+07	1.21275e+06	8.35668e+06	0	3.52243e+07	1.37136e+06	5.75998e+06	0	4.52761e+06	9.61255e+06	69028.7	0	0	6.73959e+06	0	1.29841e+07	0	6.74606e+06	7.48209e+06	1.39777e+06	0	234515	614046	2.27836e+06	1.40796e+06	3.08927e+07	3.59392e+06	0	1.23342e+06	556602	0	476676	4.53327e+06	0	61700.1	0	0	0	0	1.26362e+07	1.41215e+06	0	0	0
Chlorothalonil	0	408754	0	856489	1.36398e+07	1.31155e+07	1.5086e+06	3.76857e+07	0	2.15119e+06	937726	3.08771e+07	0	5.27517e+06	5.7149e+07	641441	2.08325e+06	0	8.75478e+06	0	1.75261e+07	0	8.7906e+06	1.96655e+06	903156	0	252721	5.06157e+06	8.19034e+06	2.1686e+07	397058	4.18227e+06	0	1.02986e+06	401820	1.49945e+06	192164	1.53663e+06	0	133449	0	0	1.76584e+06	2.2922e+06	1.40163e+07	4.5036e+06	490121	0	1.74721e+06
Thiram	0	2.42116e+06	1.46761e+06	0	1.89447e+07	1.0365e+08	6.66621e+06	6.39944e+07	1.41041e+06	1.39092e+07	1.63442e+07	2.59763e+07	0	1.5246e+07	1.44909e+07	0	0	0	3.03569e+07	1.41221e+06	3.24625e+07	0	3.03481e+07	6.38514e+07	2.05843e+07	9.91371e+06	2.1624e+06	0	2.45293e+07	8.56482e+06	2.77304e+07	1.61653e+07	0	2.22911e+06	4.10272e+06	0	1.68508e+06	9.36949e+06	3.03653e+06	1.37715e+06	0	6.45965e+06	0	0	6.57286e+07	1.34686e+07	0	0	0
SYP-14288	0	0	0	1.51068e+06	9.12716e+06	6.60786e+07	2.7974e+06	3.17454e+07	0	578981	911422	3.7509e+06	0	3.98395e+06	8.80686e+07	508973	5.65279e+06	0	2.09994e+07	0	2.01983e+06	1.52556e+06	2.10435e+07	4.40812e+06	934305	0	171671	2.51255e+06	1.07155e+07	6.54847e+06	3.94454e+07	8.6696e+06	0	64594	1.69267e+07	0	185991	5.90836e+06	0	71260.3	0	0	0	0	2.78562e+07	6.53113e+06	0	0	0
[truncated: 130 more columns]
