# Supplementary material for: Use of GC–MS based metabolic fingerprinting for fast exploration of fungicide modes of action
Source: BMC Microbiol. 2019 Jun 24;19:141. doi: 10.1186/s12866-019-1508-5 (PMC6591849; doi:10.1186/s12866-019-1508-5)
Supplement: Supplementary file 2 — The qualitative informations of commonly-induced metabolites in Table 2. (XLSX 29 kb) [file 12866_2019_1508_MOESM2_ESM.xlsx]

## Sheet: Qualitative information
	Metabolite no.	Qualitative ion			Regulation	Retention Time (Sec)	Names of Derivatives	Score
ß-Tubulin assembly	49	142	73	216	up	13.241	L-Proline, 1-(trimethylsilyl)-, trimethylsilyl ester	95
	70	73	147	233	up	18.177	DL-Malic acid, O-trimethylsilyl-, bis(trimethylsilyl) ester	99
	141	73	319	147	up	27.872	Trimethylsilyl ether of glucitol	90
	241	180	106	136	up	12.808	3-Pyridinecarboxylic acid, tert-butyldimethylsilyl ester	90
	303	73	231	129	down	25.642	D-Ribo-Hexitol, 3-deoxy-1,2,4,5,6-pentakis-O-(trimethylsilyl)-	93
	332	75	147	204	up	17.886	Borneol, pentamethyldisilanyl ether	58
	340	73	147	205	up	31.828	d-Glucose, 2,3,4,5,6-pentakis-O-(trimethylsilyl)-, o-methyloxyme, (1Z)-	52
	389	73	147	45	up	6.515	Ethanedioic acid, bis(trimethylsilyl) ester	43
Respiration	212	204	217	147	down	46.38	1,1,4a-Trimethyl-5,6-dimethylenedecahydronaphthalene	94
	241	180	106	136	up	12.808	3-Pyridinecarboxylic acid, tert-butyldimethylsilyl ester	90
	295	147	185	287	down	46.487	Oct-2-enoic acid, 2-(trimethylsilyl)oxy-, trimethylsilyl ester	70
	351	73	147	45	down	9.093	Ethanedioic acid, bis(trimethylsilyl) ester	91
	439	174	73	175	up	12.368	Silanamine, 1,1,1-trimethyl-N-(trimethylsilyl)-N-[2-[(trimethylsilyl)oxy]ethyl]-	99
	440	73	117	218	up	15.507	N,O,O-Tris(trimethylsilyl)-L-threonine	93
	457	217	147	446	down	45.564	4-Chloro-N-(4-chloro-2-phenoxyphenyl)benzenesulfonamide tms	97
	472	73	217	204	down	46.26	D-Ribose, 2,3,4,5-tetrakis-O-(trimethylsilyl)-	49
	474	116	73	147	up	8.248	l-Alanine, N-(trimethylsilyl)-, trimethylsilyl ester	95
	501	299	73	211	up	12.63	Silanol, trimethyl-, phosphate (3:1)	99
	503	217	191	319	up	24.775	.beta.-D-Galactofuranose, 1,2,3,5,6-pentakis-O-(trimethylsilyl)-	87
Mitochondrial function	295	147	185	287	down	46.487	Oct-2-enoic acid, 2-(trimethylsilyl)oxy-, trimethylsilyl ester	70
	303	73	231	129	down	25.642	D-Ribo-Hexitol, 3-deoxy-1,2,4,5,6-pentakis-O-(trimethylsilyl)-	93
	323	73	217	205	down	18.504	Butane, 1,2,3,4-tetrakis[(trimethylsilyl)oxy]-	93
	325	73	318	305	down	32.147	Inositol, 1,2,3,4,5,6-hexakis-O-(trimethylsilyl)-, muco-	95
	340	73	147	205	down	31.828	d-Glucose, 2,3,4,5,6-pentakis-O-(trimethylsilyl)-, o-methyloxyme, (1Z)-	52
	354	73	319	147	down	27.68	Trimethylsilyl ether of glucitol	91
	356	361	204	147	down	46.607	[4-Bromo-2-(hydrazono-phenyl-methyl)-phenyl]-carbamic acid, ethyl ester	97
	423	73	147	217	down	46.884	Gulonic acid, 2,3,5,6-tetrakis-O-(trimethylsilyl)-, lactone	64
	436	241	73	133	down	10.223	Phosphoric acid, bis(trimethylsilyl)monomethyl ester	97
	451	73	361	147	down	46.998	D-Turanose, heptakis(trimethylsilyl)-	80
	459	73	147	217	down	46.941	Gulonic acid, 2,3,5,6-tetrakis-O-(trimethylsilyl)-, lactone	56
	460	73	147	189	down	14.115	Propanoic acid, 2,3-bis[(trimethylsilyl)oxy]-, trimethylsilyl ester	96
	472	73	217	204	down	46.26	D-Ribose, 2,3,4,5-tetrakis-O-(trimethylsilyl)-	49
	473	147	217	324	down	47.091	Guanosine, N,O,O,O,O-pentakis(trimethylsilyl)-	99
	475	147	73	75	down	13.824	Butanedioic acid, bis(trimethylsilyl) ester	99
	504	245	84	216	down	26.054	1,3,5-Triazin-2-amine, 4-(2-furyl)-6-(1-piperidyl)-	93
	506	147	75	56	up	17.114	Cystathionine, bis(triemthylsilyl) ester	45
Signal transduction	40	147	248	75	up	11.849	1,3-Dimethyl-5-pentamethyldisilyloxycyclohexane	50
	141	73	319	147	down	27.872	Trimethylsilyl ether of glucitol	90
	241	180	106	136	up	12.808	3-Pyridinecarboxylic acid, tert-butyldimethylsilyl ester	90
	255	73	147	191	up	9.349	Acetic acid, bis[(trimethylsilyl)oxyl]-, trimethylsilyl ester	72
	261	361	73	362	up	45.095	.alpha.-D-Glucopyranoside, 1,3,4,6-tetrakis-O-(trimethylsilyl)-.beta.-D-fructofuranosyl 2,3,4,6-tetrakis-O-(trimethylsilyl)-	87
	263	28	79	177	up	7.083	Molybdenum, pentacarbonyl(pyridine-N-)-, (oc-6-22)-	91
	264	221	73	222	up	7.417	Trisiloxane, octamethyl-	72
	278	147	75	73	up	7.709	Glyoxylic acid, di-TMS	64
	295	147	185	287	down	46.487	Oct-2-enoic acid, 2-(trimethylsilyl)oxy-, trimethylsilyl ester	70
	303	73	231	129	down	25.642	D-Ribo-Hexitol, 3-deoxy-1,2,4,5,6-pentakis-O-(trimethylsilyl)-	93
	323	73	217	205	down	18.504	Butane, 1,2,3,4-tetrakis[(trimethylsilyl)oxy]-	93
	352	221	336	248	up	10.123	(.+/-.)-2-Phenylbutyric acid, tert-butyldimethylsilyl ester	43
	354	73	319	147	down	27.68	Trimethylsilyl ether of glucitol	91
	356	361	204	147	down	46.607	[4-Bromo-2-(hydrazono-phenyl-methyl)-phenyl]-carbamic acid, ethyl ester	97
	360	278	147	73	up	11.771	Carbamic acid,(trimethylsilyl)[(trimethylsilyl)oxy] trimethylsilyl ester	95
	366	221	73	222	up	7.318	4,6-Dimethyl-2-thioxo-1,2-dihydro-3-pyridinecarbonitrile tbdms	83
	375	73	147	45	down	28	Butanedioic acid, oxo(trimethylsilyl)-, bis(trimethylsilyl) ester	81
	389	73	147	45	up	6.515	Ethanedioic acid, bis(trimethylsilyl) ester	43
	396	147	180	299	up	13.085	1-Pentamethyldisilyloxycyclohexane	47
	427	147	73	116	up	7.638	3,8-Dioxa-2,9-disiladecane, 2,2,9,9-tetramethyl-	60
	428	73	205	147	up	12.716	Trimethylsilyl ether of glycerol	91
	438	147	133	173	up	9.236	Disiloxane, pentamethyl-2-propenyl-	52
	451	73	361	147	down	46.998	D-Turanose, heptakis(trimethylsilyl)-	80
	472	73	217	204	down	46.26	D-Ribose, 2,3,4,5-tetrakis-O-(trimethylsilyl)-	49
	473	147	217	324	down	47.091	Guanosine, N,O,O,O,O-pentakis(trimethylsilyl)-	99
Membrane sterol biosynthesis	77	156	73	147	up	19.023	L-Proline, 5-oxo-1-(trimethylsilyl)-, trimethylsilyl ester	98
	240	75	73	143	down	12.183	Silane, trimethyl[(3-methylcyclohexyl)oxy]-, cis-	59
	241	180	106	136	up	12.808	3-Pyridinecarboxylic acid, tert-butyldimethylsilyl ester	90
	273	73	147	217	down	45.421	Gulonic acid, 2,3,5,6-tetrakis-O-(trimethylsilyl)-, lactone	64
	375	73	147	45	down	28	Butanedioic acid, oxo(trimethylsilyl)-, bis(trimethylsilyl) ester	81
	457	217	147	446	down	45.564	4-Chloro-N-(4-chloro-2-phenoxyphenyl)benzenesulfonamide tms	97
	470	204	51	115	down	44.946	[1,2,5]-Oxadiazolo[3,4-f]cinnoline, 4,5-dihydro-9-methyl-, 3-oxide	86
